# Supplementary material for: A syncing feeling: reductions in physiological arousal in response to observed social synchrony
Source: Soc Cogn Affect Neurosci. 2020 Aug 25;16(1-2):177–84. doi: 10.1093/scan/nsaa116 (PMC8208370; doi:10.1093/scan/nsaa116)
Supplement: nsaa116_Supp [file nsaa116_supp.zip]

Archive with 1 entries (1 files):
- scan-20-010-File007.docx
